# Supplementary material for: Nor-24-homoscalaranes, Neutrophilic Inflammatory Mediators from the Marine Sponge Lendenfeldia sp
Source: Pharmaceuticals (Basel). 2023 Sep 6;16(9):1258. doi: 10.3390/ph16091258 (PMC10537518; doi:10.3390/ph16091258)
Supplement: Supplementary file 1 [file pharmaceuticals-16-01258-s001.zip]

Archive with 1 entries (1 files):
- pharmaceuticals-2496093-supplementary.pdf
